# Supplementary material for: Vertical Transmission of Hepatitis B and C—Then and Now—A Comprehensive Literature Systematic Review
Source: Viruses. 2025 Oct 20;17(10):1395. doi: 10.3390/v17101395 (PMC12567994; doi:10.3390/v17101395)
Supplement: Supplementary file 1 [file viruses-17-01395-s001.zip]

Archive with 1 entries (1 files):
- viruses-3921951-supplementary.pdf
